# Supplementary material for: Habitat productivity and pyrethroid susceptibility status of Aedes aegypti mosquitoes in Dar es Salaam, Tanzania
Source: Infect Dis Poverty. 2017 Jun 9;6:102. doi: 10.1186/s40249-017-0316-0 (PMC5465599; doi:10.1186/s40249-017-0316-0)
Supplement: Supplementary file 2 — The habitat larval and pupae abundance, physical chemical properties of habitat in different wards of Dar-es-salaam , Tanzania. (XLS 94 kb) [file 40249_2017_316_MOESM2_ESM.xls]

## Sheet: Physical chemical parameters
	KIGOGO
	Dissolved oxygen (DO)	2.79 mgL-1	2.65 mgL-1	2.98 mgL-1
	Total dissolved salts (TDS)	357 mgL-1	250 mgL-1	321 mgL-1
	Turbidity	43 FAU	29 FAU	59 FAU
	Conductivity	1412µScm-1	1362 µScm-1	1415µScm-1
	Salinity	1	1	1
	pH	8.4	7.8	8.3
	Temperature	27℃	28℃	26℃
	SINZA
	Dissolved oxygen	2.94 mgL-1	2.94mgL-1	1.76.mgL-1
	Total dissolved salts	808 mgL-1	890mgL-1	790 mgL-1
	Turbidity	99 FAU	55 FAU	90 FAU
	Conductivity	-1351µScm1	1355µScm1	1354µScm1
	Salinity	1	1	1
	pH	8.2	7.9	8.4
	Temperature	26ºC	28°C	27°C
	MIKOCHENI
	Dissolved oxygen	3.54mgL-1	2.92mgL-1	3.44mgL-1
	Total dissolved salts	327 mgL-1	549 mgL-1	560 mgL-1
	Turbidity	48 FAU	99 FAU	56 FAU
	Conductivity	1357µScm-1	1351µScm-1	994µScm-1
	Salinity	1	1	1
	pH	8.3	8.2	7.8
	Temperature	26	27	27
	KIGAMBONI
	Dissolved oxygen	0.20mgL-1	1.84mgL-1	2.98mgL-1
	Total dissolved salts	740 mgL-1	818 mgL-1	726 mgL-1
	Turbidity	90 FAU	45 FAU	47 FAU
	Conductivity	1342µScm-1	1442µScm-1	598µScm-1
	Salinity	1	1	1
	pH	8.4	7.9	8.7
	Temperature	27°C	26°C	26°C
	KIPAWA
	Dissolved oxygen	2.40mg/L	2.90mg/L
	Total dissolved salts	460mg/L	469mg/L
	Turbidity	47 FAU	48 FAU
	Conductivity	1354 µScm-1	1350 µScm-1
	Salinity	1	1
	pH	8.2	8.4
	tEMPERATURE	26 °C	27 °C
	MSASANI
	Dissolved oxygen	2.64mgL-1	0.98mgL-1	2.56mgL-1
	Total dissolved salts	250 mgL-1	425 mgL-1	357 mgL-1
	Turbidity	33FAU	49 FAU	32 FAU
	Conductivity	1412µScm-1	13312µScm-1	1451µScm-1
	Salinity	1	1	1
	pH	7.8	8.5	7.9
	Temperature	26 °C	26

## Sheet: Larvae and pupae collected
	KIGOGO
	Discarded tins			Old tyre1				Tyre 2			Water storage vessels			Discarded tins			Larvae					Pupae
	Larvae	Pupae		Larvae		Pupae		Larvae		Pupae	Larvae		Pupae	Larvae	Pupae		Discarded tins	Tyres	Water storage vessels			Discarded tins	Tyres	Water storage vessels
	66	0		48		1		24		1	40		10	14	1		80	72	40			1	2	10
	33	0		33		2		140		10	100		15	10	1		43	173	100			1	12	15
	35	1		8		0		0		4	12		4	15	0		50	8	12			1	4	4
	12	0		53		0		15		1	10		0	50	9		62	68	10			9	1	0
	41	0		50		1					140		50	8	5		49	50	140			5	1	50
				60		2					60		12				0	60	60			0	2	12
			12		0
	187	1	264		6			179	16		362		91	97	16
							Male					Female
	Adult mosquitoes =1210						705					507
	Storage Vessels		Discarded bucket		Discarded tins		Water storage vessels		Tyre			larvae					Pupae
	Larvae	Pupae	Larvae	Pupae	Larvae	Pupae	Larvae	Pupae	Larvae	Pupae		Discarded tins	Tyres	Water storage vessels			Discarded tins	Tyres	Water storage vessels
	55	0	60	0	21	5	120	10	40	0		81	40	175			5	0	10
	44	7	55	0	37	0	80	0	110	20		92	110	124			0	20	7
	66	0	60	10	20	7	10	0	70	4		80	70	76			17	4	0
	47	2	60	1	38	5	50	20	10	0		98	10	97			6	0	22
	47	0	27	0	24	0	40	7	90	12		51	90	87			0	12	7
	100	15	7	0	41	0	160	27	0	10		48	0	260			0	10	42
					70	8						70	0	0			8	0	0
	359	24	269	10	251	25	460	64	320	46
					Male			Female
	Adult mosquitoes = 1803
					1049			754
	SINZA
	Tyres									Discarded tins			Discarded tins				Larvae						Pupae
	Larvae	Pupae		Larvae		Pupae		Larvae	Pupae				Larvae	Pupae			Discarded tins	Tyres	Water storage vessels				Discarded tins	Tyres	Water storage vessels
	15	4		50		2		71	0	9	1		2	0			11	136	0				1	6	0
	33	21		40		3		15	1	4	2		45	4			49	88	1				6	25	1
	10	12		85		0		37	9	55	8		37	0			92	132	2				8	21	2
	26	4		8		9		20	0	4	0		10	0			14	54	3				0	13	3
	90	15		30		0		83	1	6	1		97	15			103	203	4				16	16	4
	20	3		8		0		91	3	4	5		15	0			19	119	5				5	6	5
	97	10	36		7			46	14	32	10		15	4			47	143	6				14	24	6
			55		10			59	6	5	1		4	7			9	59	7				8	6	7
	291	69	312		31			422	34	119	28		232	30
							Male		Female	Male		Female
	Adult mosquitoes =1540						700		416	211		191
	Discarded tins		Water storage vessel				Tyres							Larvae						Pupae
	Larvae	Pupae	Larvae			Pupae	Larvae	Pupae	Larvae	Pupae	Larvae	Pupae		Discarded tins	Tyres	Water storage vessels				Discarded tins	Tyres	Water storage vessels
	50	5	15			0	54	18	18	16	97	30		50	169	15				5	64	0
	30	0	11			0	28	0	10	1	15	4		30	53	11				0	5	0
	65	10	3			3	24	0	27	5	47	5		65	98	3				10	10	3
	10	2	22			2	56	4	31	4	19	4		10	106	22				2	12	2
	32	0	49			2	90	0	61	9	27	10		32	178	49				0	19	2
	100	4	35			0	32	10	12	0	27	4		100	71	35				4	14	0
	54	6		32		1		10	102	10	5	0
									20	5	7	0
	341	27		167		8	284	42	281	50	244	57
	ADULT MOSQUITOES						ADULT MOSQUITOES
	Male				Female		Male			Female
	300				240		292			398
	MIKOCHENI
	Water storage vessels						Tyre		Discarded tins			Discarded pot				Larvae						Pupae
	Larvae	Pupae		Larvae	Pupae		Larvae	Pupae	Larvae		Pupae	Larvae		Pupae		Discarded tins	Tyres	Water storage vessels				Discarded tins	Tyres	Water storage vessels
	12	0		90	12		99	22	29		1	11		9		40	99	102				10	22	12
	14	0		4	7		20	9	32		0	92		5		124	20	18				5	9	7
	47	4		15	1		64	19	21		0	97		11		118	64	62				11	19	5
	48	0		10	0		2	22	95		6	72		2		167	2	58				8	22	0
	17	2		14	4		21	2	25		5	56		15		81	21	31				20	2	6
	12	1		19	0		38	8	67		2	28		9		95	38	31				11	8	1
	32	4	2		6		37	9	8		3	28		5		36	37	32				8	9	10
	19	0	8		0		16	3	12		1	19		1		31	16	19				2	3	0
	201	11	162		30		297	94	289		18	403		57		692	297	201				75	94	41
						Male				279	Male		629
	Emerged mosquitoes					Female				119	Female		520
	Tyres							Water storage vessels			Discarded tins				Larvae						Pupae
	Larvae	Pupae	Larvae	Pupae	Larvae		Pupae	Larvae		Pupae	Larvae		Pupae		Discarded tins	Tyres	Water storage vessels				Discarded tins	Tyres	Water storage vessels
	10	8	54	10	9		1	94		33	120		35		120	73	94				35	19	33
	110	12	87	15	4		0	40		12	90		37		90	201	40				37	27	12
	0	5	40	0	9		2	56		9	16		5		16	49	56				5	7	9
	39	0	17	1	92		11	18		2	35		17		35	148	18				17	12	2
	18	2	40	5	12		1	27		0	14		4		14	70	27				4	8	0
	47	5	37	5	19		4	28		5	11		0		11	103	28				0	14	5
	7	9	18	0	8		7	10		0	4		0		4	33	10				0	16	0
	12	3	19	1	17		0	35		4	1		2		1	48	35				2	4	4
	243	44	312	37	170		26	308		65	291		100
						Female			310	Male		498
	Adult mosquitoes					male			519	Female		290
	KIGAMBONI
	Discarded tins		Old tyre1		Water storage vessels			Water storage vessels						Larvae						Pupae
	Larvae	Pupae	Larvae	Pupae	Larvae	Pupae		Larvae	Pupae	Larvae		Pupae		Discarded tins	Tyres	Water storage vessels				Discarded tins	Tyres	Water storage vessels
	15	1	4	8	97	10		50	14	86		15		15	4	233				1	8	39
	10	2	12	2	45	8		40	9	21		11		10	12	106				2	2	28
	8	1	4	2	88	9		30	10	45		13		8	4	163				1	2	32
	17	1	19	10	21	4		31	2	20		9		17	19	72				1	10	15
	17	4	17	0	12	1		59	0	36		2		17	17	107				4	0	3
	40	21	20	4	16	2		8	0	45		0		40	20	69				21	4	2
	23	10	20	0	19	0		37	5	46		15		23	20	102				10	0	20
	41	2	9	0	41	0		95	12					41	9	136				2	0	12
	171	42	105	26	339	34		350	52	299		65
					Male		207		Male		643
	Adult mosquitoes =				Female		140		Female		469
	Discarded tins		Old tyre1		Tyre 2			Water storage vessels			Discarded tins			Larvae						Pupae
	Larvae	Pupae	Larvae	Pupae	Larvae		Pupae	Larvae		Pupae	Larvae	Pupae		Discarded tins	Tyres	Water storage vessels				Discarded tins	Tyres	Water storage vessels
	38	3	4	9	111		12	161		31	21	4		59	115	161				7	21	31
	30	9	4	15	12		8	44		12	38	6		68	16	44				15	23	12
	56	51	12	2	18		0	37		14	12	2		68	30	37				53	2	14
	20	16	50	6	8		0	19		9	1	0		21	58	19				16	6	9
	20	14	61	17	16		1	19		11	17	5		37	77	19				19	18	11
	5	11	48	11	18		2	13		5	61	1		66	66	13				12	13	5
	9	5	15	9	94		4	22		0	20	0		29	109	22				5	13	0
	19	2	11	1	45		2	10		1	27	2		46	56	10				4	3	1
	197	111	205	70	322	29		325		83	197	20
				Female					598
	Emerged mosquitoes			Male					944
	KIPAWA
	Discarded tins			Old tyre1		Tyre 2		Water storage vessels		Discarded tins				Larvae					Pupae
	Larvae	Pupae		Larvae	Pupae	Larvae	Pupae	Larvae	Pupae	Larvae	Pupae			Discarded tins	Tyres	Water storage vessels			Discarded tins	Tyres	Water storage vessels
	10	0		66	14	55	10	130	17	12	5			22	121	130			5	24	17
	20	9		24	10	60	8	41	10	17	4			37	84	41			13	18	10
	37	4		38	0	27	0	38	8	25	0			62	65	38			4	0	8
	70	1		48	4	54	5	17	9	9	5			79	102	17			6	9	9
	17	0		37	5	44	1	18	7	2	1			19	81	18			1	6	7
	9	8		17	1	33	1	62	5	0	4			9	50	62			12	2	5
	97	0	50		10	8	9	51	4	2	2			99	8	51			2	19	4
	63	5						14	8	5	0			68	0	14			5	0	8
	323	27	280		44	281	34	371	68	72	21
						male	Female	Male	Female
	Emerged mosquitoes
	`					522	352	201	124
	Discarded tins		Old tyre1			Water storage tank		Water storage vessels			Discarded tins			Larvae					Pupae
	Larvae	Pupae	Larvae	Pupae		Larvae	Pupae	Larvae		Pupae	Larvae	Pupae		Discarded tins	Tyres	Water storage vessels			Discarded tins	Tyres	Water storage vessels
	99	4				56	15	100		15	121	40		220	0	156			44	0	30
	19	1				24	0	70		3	70	2		89	0	94			3	0	3
	26	0				87	4	18		4	46	19		72	0	105			19	0	8
	126	15				54	0	10		3	20	2		146	0	64			17	0	3
	56	16				28	1	27		4	10	2		66	0	55			18	0	5
	50	4				56	10	30		7	32	1		82	0	86			5	0	17
	60	14				57	0	32	3					60	0	89			14	0	0
	37	0				32	14	4	0					37	0	36			0	0	14
	50	17				24	16	17	0					50	0	41			17	0	16
	523	71				418	60	308		39	299	66
					Male					Female
	Emerged mosquitoes				990					779
	MSASANI
	Tyre1		Old tyre					Water storage vessels		Discarded tins
														Larvae					Pupae
	Larvae	Pupae	Larvae	Pupae	Larvae		Pupae	Larvae	Pupae	Larvae		Pupae		Discarded tins	Tyres	Water storage vessels			Discarded tins	Tyres	Water storage vessels
	4	10	140	14	4		4	15	2	58		13		58	148	15			13	28	2
	17	15	87	15	5		0	6	1	12		6		12	109	6			6	30	1
	44	15	12	4	57		4	5	0	6		0		6	113	5			0	23	0
	37	4	15	4	44		8	9	0	47		0		47	96	9			0	16	0
	37	10	17	10	87		5	20	4	17		5		17	141	20			5	25	4
	20	9	70	13	17		0	4	0	11		11		11	107	4			11	22	0
	15	12	71	8	16		1	1	0	9		5		9	102	1			5	21	0
	11	5	4	7	9		0	9	1	30		4		30	24	9			4	12	1
	185	80	416	75	239		22	69	9	190		44
						Female		424	Female		150
	Emerged mosquitoes					male		681	Male		152
	Old tyre1		Old tyre1		Tyre 2		Water storage vessels			Discarded tins				Larvae					Pupae
	Larvae	Pupae	Larvae	Pupae	Larvae	Pupae	Larvae		Pupae	Larvae		Pupae		Discarded tins	Tyres	Water storage vessels			Discarded tins	Tyres	Water storage vessels
	12	10	60	5	8	1	17		35	33		15		33	80	17			15	16	35
	9	2	99	2	9	1	67		12	47		2		47	117	67			2	71	12
	10	5	66	7	2	2	97		9	48		5		48	78	97			5	109	9
	9	9	7	15	7	0	91		10	16		0		16	23	91			0	115	10
	38	1	9	0	49	0	10		9	25		0		25	96	10			0	11	9
	36	1	22	0	12	1	30		8	17		4		17	70	30			4	31	8
	4	0	17	1	5	0	34		5	39		6		39	26	34			6	35	5
	50	1	11	2	6	2	35		10	35		5		35	67	35			5	38	10
	168	29	291	32	98	9	381		98	260		37
					Male			510	Female		228
	Emerged mosquitoes =				Female			101	Male		530

## Sheet: Larvae and pupae collected and 
			Larvae				Pupae
	Site	Discarded tins	Tyres	Water storage vessels			Discarded tins	Tyres	Water storage vessels
	Kigogo	80	72	40			1	2	10
	Kigogo	43	173	100			1	12	15
	Kigogo	50	8	12			1	4	4
	Kigogo	62	68	10			9	1	0
	Kigogo	49	50	140			5	1	50
	Kigogo	0	60	60			0	2	12
	Kigogo	81	40	175			5	0	10
	Kigogo	92	110	124			0	20	7
	Kigogo	80	70	76			17	4	0
	Kigogo	98	10	97			6	0	22
	Kigogo	51	90	87			0	12	7
	Kigogo	48	0	260			0	10	42
	Kigogo	70	0	0			8	0	0
	Sinza	81	40	175			5	0	10
	Sinza	92	110	124			0	20	7
	Sinza	80	70	76			17	4	0
	Sinza	98	10	97			6	0	22
	Sinza	51	90	87			0	12	7
	Sinza	48	0	260			0	10	42
	Sinza	70	0	0			8	0	0
	Sinza	11	136	0			1	6	0
	Sinza	49	88	1			6	25	1
	Sinza	92	132	2			8	21	2
	Sinza	14	54	3			0	13	3
	Sinza	103	203	4			16	16	4
	Sinza	19	119	5			5	6	5
	Sinza	47	143	6			14	24	6
	Sinza	9	59	7			8	6	7
	Mikocheni	40	99	102			10	22	12
	Mikocheni	124	20	18			5	9	7
	Mikocheni	118	64	62			11	19	5
	Mikocheni	167	2	58			8	22	0
	Mikocheni	81	21	31			20	2	6
	Mikocheni	95	38	31			11	8	1
	Mikocheni	36	37	32			8	9	10
	Mikocheni	31	16	19			2	3	0
	Mikocheni	692	297	201			75	94	41
	Mikocheni	120	73	94			35	19	33
	Mikocheni	90	201	40			37	27	12
	Mikocheni	16	49	56			5	7	9
	Mikocheni	35	148	18			17	12	2
	Mikocheni	14	70	27			4	8	0
	Mikocheni	11	103	28			0	14	5
	Mikocheni	4	33	10			0	16	0
	Mikocheni	1	48	35			2	4	4
	Kigamboni	15	4	233			1	8	39
	Kigamboni	10	12	106			2	2	28
	Kigamboni	8	4	163			1	2	32
	Kigamboni	17	19	72			1	10	15
	Kigamboni	17	17	107			4	0	3
	Kigamboni	40	20	69			21	4	2
	Kigamboni	23	20	102			10	0	20
	Kigamboni	41	9	136			2	0	12
	Kigamboni	59	115	161			7	21	31
	Kigamboni	68	16	44			15	23	12
	Kigamboni	68	30	37			53	2	14
	Kigamboni	21	58	19			16	6	9
	Kigamboni	37	77	19			19	18	11
	Kigamboni	66	66	13			12	13	5
	Kigamboni	29	109	22			5	13	0
	Kigamboni	46	56	10			4	3	1
	Kipawa	22	121	130			5	24	17
	Kipawa	37	84	41			13	18	10
	Kipawa	62	65	38			4	0	8
	Kipawa	79	102	17			6	9	9
	Kipawa	19	81	18			1	6	7
	Kipawa	9	50	62			12	2	5
	Kipawa	99	8	51			2	19	4
	Kipawa	68	0	14			5	0	8
	Kipawa	220	0	156			44	0	30
	Kipawa	89	0	94			3	0	3
	Kipawa	72	0	105			19	0	8
	Kipawa	146	0	64			17	0	3
	Kipawa	66	0	55			18	0	5
	Kipawa	82	0	86			5	0	17
	Kipawa	60	0	89			14	0	0
	Kipawa	37	0	36			0	0	14
	Kipawa	50	0	41			17	0	16
	Msasani	58	148	15			13	28	2
	Msasani	12	109	6			6	30	1
	Msasani	6	113	5			0	23	0
	Msasani	47	96	9			0	16	0
	Msasani	17	141	20			5	25	4
	Msasani	11	107	4			11	22	0
	Msasani	9	102	1			5	21	0
	Msasani	30	24	9			4	12	1
	Msasani	33	80	17			15	16	35
	Msasani	47	117	67			2	71	12
	Msasani	48	78	97			5	109	9
	Msasani	16	23	91			0	115	10
	Msasani	25	96	10			0	11	9
	Msasani	17	70	30			4	31	8
	Msasani	39	26	34			6	35	5
	Msasani	35	67	35			5	38	10
